# Supplementary material for: Co-Creation of Massive Open Online Courses to Improve Digital Health Literacy in Pregnant and Lactating Women
Source: Int J Environ Res Public Health. 2022 Jan 14;19(2):913. doi: 10.3390/ijerph19020913 (PMC8775560; doi:10.3390/ijerph19020913)
Supplement: Supplementary file 1 [file ijerph-19-00913-s001.zip]

Archive with 3 entries (2 files):
- ijerph-1484204-supplementary/
- ijerph-1484204-supplementary/ijerph-1484204-supplementary.pdf
- ijerph-1484204-supplementary/supplementary.pdf
